# Supplementary material for: Targeting Adipocyte Enhancer-Binding Protein 1 to Induce Microglial Phenotype Shift for Immunotherapy in Alzheimer’s Disease
Source: Int J Mol Sci. 2025 Dec 27;27(1):296. doi: 10.3390/ijms27010296 (PMC12785470; doi:10.3390/ijms27010296)
Supplement: Supplementary file 1 [file ijms-27-00296-s001.zip]

Archive with 1 entries (1 files):
- ijms-4021371-supplementary.pptx
